# Supplementary material for: A New Approach of Detecting ALK Fusion Oncogenes by RNA Sequencing Exon Coverage Analysis
Source: Cancers (Basel). 2024 Nov 16;16(22):3851. doi: 10.3390/cancers16223851 (PMC11592821; doi:10.3390/cancers16223851)
Supplement: Supplementary file 1 [file cancers-16-03851-s001.zip]

Archive with 2 entries (2 files):
- Cancers_ALK_Supplementary Figures_S1-6_20241101.pdf
- Cancers_ALK_Supplementary_Table_S1_20241101.xlsx
