# Supplementary material for: A New Approach of Detecting ALK Fusion Oncogenes by RNA Sequencing Exon Coverage Analysis
Source: Cancers (Basel). 2024 Nov 16;16(22):3851. doi: 10.3390/cancers16223851 (PMC11592821; doi:10.3390/cancers16223851)
Supplement: Supplementary file 1 [file cancers-16-03851-s001.zip › Cancers_ALK_Supplementary_Table_S1_20241101.xlsx]

## Sheet: Legend
	Supplementary Table S1. Clinical annotation, RNAseq ALK coverage asymmetry data, and the results of ALK fusion valida-tion using targeted NGS panels TruSight and OncoFu for tumor samples from validation cohort.
	FFPE cancer samples were analyzed with RNAseq and two fusion NGS panels (TruSight and OncoFu).
	Normalized coverage for ALK exons was calculated similarly to the RPKM calculation for genes.
	Coverage assymetry for ALK was determined by the p-value calculated using the Mann-Whitney U test, comparing the normalized coverage of exons 20-24 (which corresponds to the first half of the TK domain) against exons 2-6.
	A p-value less than 0.05 predicts ALK fusion.
	Column name	Description
	WTS_ALK_junction_reads	number of junction reads for ALK fusion identified through whole-transcriptome sequencing (WTS)
	WTS_ALK_assym_p_val	p-value (one-sided U-test) for WTS coverage asymetry between ALK exons 2-6 (non-TK) and exons 20-24 (TK)
	ALK_Fusion	prediction of ALK fusion presence based on p-value for ALK coverage asymmetry
	WTS_mean_norm_cov_non_TK	mean normalized coverage for ALK exons 2-6 (non-TK) for WTS data
	WTS_mean_norm_cov_TK	mean normalized coverage for ALK exons 20-24 (TK) for WTS data
	WTS_cov_depth_TK	coverage depth for ALK exons 20-24 (TK) for WTS data
	WTS_total_reads	total number of reads in whole-transcriptome sequencing
	TruSight_STAR-Fusion_Fusion_name	name of the fusion identified after STAR-Fusion analysis of TruSight data
	TruSight_STAR-Fusion_junction_n_spanning_reads	number of junction and spanning reads for ALK fusion identified after STAR-Fusion analysis of TruSight data
	TruSight_STAR-Fusion_splice_type	splice type according to STAR-Fusion (ONLY_REF_SPLICE - known splice junctions from reference annotation; INCL_NON_REF_SPLICE - splice junction absent in reference annotation, which may be canonical or non-canonical; NO_JUNCTION_READS_IDENTIFIED - only spanning reads detected)
	TruSight_STAR-Fusion_5'_coordinate	coordinate of the breakpoint in the 5'-partner gene (TruSight)
	TruSight_STAR-Fusion_3'_coordinate	coordinate of the breakpoint in the 3'-partner gene (TruSight)
	TruSight_ALK_assym_p-val	p-value (one-sided U test) for TruSight coverage asymetry between ALK exons 2-6 (non-TK) and exons 20-24 (TK)
	TruSight_mean_norm_cov_non_TK	mean normalized coverage for ALK exons 2-6 (non-TK) for TruSight data
	TruSight_mean_norm_cov_TK	mean normalized coverage for ALK exons 20-24 (TK) for TruSight data
	TruSight_cov_depth_TK	coverage depth for ALK exons 20-24 (TK) for TruSight data
	OncoFu_STAR-Fusion_Fusion_name	name of the fusion identified after STAR-Fusion analysis of OncoFu data
	OncoFu_STAR-Fusion_junction_n_spanning_reads	number of junction and spanning reads for ALK fusion identified after STAR-Fusion analysis of OncoFu data
	OncoFu_STAR-Fusion_splice_type	splice type according to STAR-Fusion (ONLY_REF_SPLICE - known splice junctions from reference annotation; INCL_NON_REF_SPLICE - splice junction absent in reference annotation, which may be canonical or non-canonical; NO_JUNCTION_READS_IDENTIFIED - only spanning reads detected)
	OncoFu_STAR-Fusion_5'_coordinate	coordinate of the breakpoint in the 5'-partner gene (OncoFu)
	OncoFu_STAR-Fusion_3'_coordinate	coordinate of the breakpoint in the 3'-partner gene (OncoFu)

## Sheet: Table S1
		Clinical information				Whole transcriptome sequencing							Tested with		TruSight panel results									OncoFu panel results
#	Sample_ID	Cancer_type	Sex	Age_on_onset	ALK_status	WTS_ALK_junction_reads	WTS_ALK_assym_p_val	ALK_fusion	WTS_mean_cov_non_TK	WTS_mean_cov_TK	WTS_cov_depth_TK	WTS_total_reads	TruSight	OncoFu	TruSight_STAR-Fusion_Fusion_name	TruSight_STAR-Fusion_junction_n_spanning_reads	TruSight_STAR-Fusion_splice_type	TruSight_STAR-Fusion_5'_coordinate	TruSight_STAR-Fusion_3'_coordinate	TruSight_ALK_assym_p-val	TruSight_mean_cov_non_TK	TruSight_mean_cov_TK	TruSight_cov_depth_TK	OncoFu_STAR-Fusion_Fusion_name	OncoFu_STAR-Fusion_junction_n_spanning_reads	OncoFu_STAR-Fusion_splice_type	OncoFu_STAR-Fusion_5'_coordinate	OncoFu_STAR-Fusion_3'_coordinate
1	AL_100	Acute lymphoblastic leukemia	M	5	unknown	no	1	not predicted	0	0	0	49237919	yes	yes	no fusion with ALK	na	na	na	na	0.789683	2.72834	1.98149	7.74382	no fusion with ALK	na	na	na	na
2	AL_16	Acute lymphoblastic leukemia	M	10	unknown	no	1	not predicted	0	0	0	80588670	yes	yes	no fusion with ALK	na	na	na	na	1	0	0	0	no fusion with ALK	na	na	na	na
3	AL_60	Acute myeloid leukemia	M	7	unknown	no	1	not predicted	0	0	0	58821564	yes	yes	no fusion with ALK	na	na	na	na	0.145173	0.0851884	0.177662	1.29152	no fusion with ALK	na	na	na	na
4	AL_88	Acute myeloid leukemia	M	3	unknown	no	1	not predicted	0	0	0	48235826	yes	yes	no fusion with ALK	na	na	na	na	0.420635	1.56673	1.57537	7.07774	no fusion with ALK	na	na	na	na
5	AL_93	Acute myeloid leukemia	M	6	unknown	no	1	not predicted	0	0	0	68056694	yes	yes	no fusion with ALK	na	na	na	na	1	0	0	0	no fusion with ALK	na	na	na	na
6	ALK_1_2	Lung adenocarcinoma	M	59	ALK+ (IHC)	no	0.0360028	predicted	0	0.0181696	0.602473	38346240	yes	yes	EML4--ALK	1 + 0	ONLY_REF_SPLICE	chr2:42264951:+	chr2:29223528:-	0.00374748	0	0.328846	4.14664	no fusion with ALK	na	na	na	na
7	ALK_10	Lung adenocarcinoma	M	45	ALK+ (RT-qPCR, FISH)	5	0.00374748	predicted	0	0.206388	10.977	53392275	yes	yes	EML4--ALK	0 + 24	NO_JUNCTION_READS_IDENTIFIED	chr2:42295216:+	chr2:29223425	0.00557971	0.0325149	3.44068	30.7138	EML4--ALK	185 + 325	ONLY_REF_SPLICE	chr2:42295516:+	chr2:29223528:-
7	ALK_10	Lung adenocarcinoma	M	45	ALK+ (RT-qPCR, FISH)	5	0.00374748	predicted	0	0.206388	10.977	53392275	yes	yes	ALK--EML4	1 + 0	ONLY_REF_SPLICE	chr2:29207171:-	chr2:42295125:+	0.00557971	0.0325149	3.44068	30.7138	-	-	-	-	-
8	ALK_12	Lung adenocarcinoma	F	42	ALK+ (IHC, FISH)	no	0.0373196	predicted	0.00243445	0.0230404	1.00177	44874019	yes	yes	EML4--ALK	1 + 0	ONLY_REF_SPLICE	chr2:42264951:+	chr2:29223528:-	0.00396825	0.69419	9.62352	41.4841	EML4--ALK	12 + 10	ONLY_REF_SPLICE	chr2:42264951:+	chr2:29223528:-
8	ALK_12	Lung adenocarcinoma	F	42	ALK+ (IHC, FISH)	no	0.0373196	predicted	0.00243445	0.0230404	1.00177	44874019	yes	yes	EML4--ALK	1 + 0	ONLY_REF_SPLICE	chr2:42264731:+	chr2:29223528:-	0.00396825	0.69419	9.62352	41.4841	EML4--ALK	2 + 7	ONLY_REF_SPLICE	chr2:42264731:+	chr2:29223528:-
9	ALK_14	Lung adenocarcinoma	M	64	ALK+ (IHC, FISH)	no	0.949475	not predicted	0.00426671	0	0	45063710	yes	yes	no fusion with ALK	na	na	na	na	0.0172268	0.0541919	0.266895	2.5583	no fusion with ALK	na	na	na	na
10	ALK_15	Lung adenocarcinoma	M	53	ALK+/- (controversial IHC results in two labs)	no	0.924603	not predicted	0.203153	0.117361	2.39753	22224342	yes	yes	no fusion with ALK	na	na	na	na	0.888889	3.82905	2.33872	12.9346	no fusion with ALK	na	na	na	na
11	ALK_16	Lung adenocarcinoma	F	29	ALK+ (IHC, FISH)	4	0.00485039	predicted	0.00187839	0.158429	9.0689	63716980	yes	yes	no fusion with ALK	na	na	na	na	0.00374748	0	0.744785	6.17491	EML4--ALK	11 + 0	ONLY_REF_SPLICE	chr2:42325554:+	chr2:29223528:-
12	ALK_2	Lung adenocarcinoma	F	51	EML4(6)::ALK(20) (RT-qPCR)	no	0.00374748	predicted	0	0.0797409	2.85866	38833904	yes	yes	EML4--ALK	1 + 0	ONLY_REF_SPLICE	chr2:42264951:+	chr2:29223528:-	0.00485039	0.0087397	0.255378	2.50177	EML4--ALK	0 + 3	NO_JUNCTION_READS_IDENTIFIED	chr2:42263253	chr2:29223423
13	ALK_3	Lung adenocarcinoma	F	60	ALK+ (IHC)	no	0.971496	not predicted	0.0231356	0.00681624	0.217314	47119868	yes	yes	no fusion with ALK	na	na	na	na	0.952381	0.461951	0.190744	2.29505	no fusion with ALK	na	na	na	na
14	ALK_4	Lung cancer (adenocarcinoma)	M	52	ALK+ (FISH)	no	0.0126849	predicted	0	0.0121058	0.397527	33880397	yes	yes	no fusion with ALK	na	na	na	na	0.00374748	0	0.168284	2.06714	EML4--ALK	0 + 3	NO_JUNCTION_READS_IDENTIFIED	chr2:42264731	chr2:29223506
15	ALK_5	Lung cancer (adenocarcinoma)	F	50	ALK+ (FISH)	no	0.00485039	predicted	0.00197969	0.102522	4.33216	47042514	yes	yes	EML4--ALK	0 + 1	NO_JUNCTION_READS_IDENTIFIED	chr2:42295475:+	chr2:29223495	0.00374748	0	1.82034	18.4382	EML4--ALK	51 + 37	ONLY_REF_SPLICE	chr2:42295516:+	chr2:29223528:-
15	ALK_5	Lung cancer (adenocarcinoma)	F	50	ALK+ (FISH)	no	0.00485039	predicted	0.00197969	0.102522	4.33216	47042514	yes	yes	-	-	-	-	-	0.00374748	0	1.82034	18.4382	EML4--ALK	4 + 38	INCL_NON_REF_SPLICE	chr2:42295516:+	chr2:29223667:-
15	ALK_5	Lung cancer (adenocarcinoma)	F	50	ALK+ (FISH)	no	0.00485039	predicted	0.00197969	0.102522	4.33216	47042514	yes	yes	-	-	-	-	-	0.00374748	0	1.82034	18.4382	EML4--ALK	1 + 26	INCL_NON_REF_SPLICE	chr2:42388740:+	chr2:29223503:-
16	ALK_6_2	Lung cancer (adenocarcinoma)	F	65	ALK+ (FISH)	no	1	not predicted	0	0	0	77366966	yes	yes	no fusion with ALK	na	na	na	na	0.0126849	0	0.2018	0.973498	no fusion with ALK	na	na	na	na
17	ALK_8	Lung cancer (adenocarcinoma)	M	47	ALK+ (IHC), EML4(13)::ALK(20) (RT-qPCR)	1	0.00557971	predicted	0.00261045	0.137605	6.37809	43870312	yes	yes	EML4--ALK	1 + 4	ONLY_REF_SPLICE	chr2:42295516:+	chr2:29224678:-	0.00596262	0.0216269	3.33379	31.7367	EML4--ALK	109 + 91	ONLY_REF_SPLICE	chr2:42295516:+	chr2:29223528:-
17	ALK_8	Lung cancer (adenocarcinoma)	M	47	ALK+ (IHC), EML4(13)::ALK(20) (RT-qPCR)	1	0.00557971	predicted	0.00261045	0.137605	6.37809	43870312	yes	yes	-	-	-	-	-	0.00596262	0.0216269	3.33379	31.7367	EML4--ALK	1 + 96	ONLY_REF_SPLICE	chr2:42295516:+	chr2:29224678:-
17	ALK_8	Lung cancer (adenocarcinoma)	M	47	ALK+ (IHC), EML4(13)::ALK(20) (RT-qPCR)	1	0.00557971	predicted	0.00261045	0.137605	6.37809	43870312	yes	yes	-	-	-	-	-	0.00596262	0.0216269	3.33379	31.7367	ALK--EML4	1 + 0	ONLY_REF_SPLICE	chr2:29225461:-	chr2:42301241:+
17	ALK_8	Lung cancer (adenocarcinoma)	M	47	ALK+ (IHC), EML4(13)::ALK(20) (RT-qPCR)	1	0.00557971	predicted	0.00261045	0.137605	6.37809	43870312	yes	yes	-	-	-	-	-	0.00596262	0.0216269	3.33379	31.7367	EML4--ALK	1 + 91	INCL_NON_REF_SPLICE	chr2:42298748:+	chr2:29223528:-
18	ALK_9	Lung cancer (adenocarcinoma)	F	51	ALK+ (FISH)	2	0.00374748	predicted	0	0.169804	8.09717	48823513	yes	yes	EML4--ALK	0 + 8	NO_JUNCTION_READS_IDENTIFIED	chr2:42295399:+	chr2:29223504	0.00374748	0	2.71994	26.4682	EML4--ALK	241 + 255	ONLY_REF_SPLICE	chr2:42295516:+	chr2:29223528:-
19	AS_2	Hemangioendothelioma	M	35	unknown	no	0.5	not predicted	0.00194073	0.00325342	0.125442	48495917	no	yes	na	na	na	na	na	na	na	na	na	no fusion with ALK	na	na	na	na
20	BC_100	Breast cancer	F	76	unknown	no	0.211855	not predicted	0	0.00059961	0.0547703	80155396	yes	yes	no fusion with ALK	na	na	na	na	0.546835	0.0232104	0.0325025	0.261484	no fusion with ALK	na	na	na	na
21	BC_114	Breast cancer	F	53	unknown	no	1	not predicted	0	0	0	44045216	yes	yes	no fusion with ALK	na	na	na	na	0.240088	0.0322589	0.0654231	0.491166	no fusion with ALK	na	na	na	na
22	BC_46	Breast cancer	F	27	unknown	no	0.211855	not predicted	0	0.00418896	0.34629	50311400	yes	yes	no fusion with ALK	na	na	na	na	0.88493	0.01911	0	0	no fusion with ALK	na	na	na	na
23	BC_92	Breast cancer	F	57	unknown	no	0.0898562	not predicted	0	0.00237573	0.171378	86499402	yes	yes	no fusion with ALK	na	na	na	na	0.913391	0.334038	0.137642	0.701413	no fusion with ALK	na	na	na	na
24	CC_147	Rectal cancer	F	43	unknown	no	1	not predicted	0	0	0	40739087	yes	yes	no fusion with ALK	na	na	na	na	1	0	0	0	no fusion with ALK	na	na	na	na
25	CC_19	Rectal cancer	M	75	unknown	no	1	not predicted	0	0	0	44018891	yes	yes	no fusion with ALK	na	na	na	na	0.998115	0.204921	0	0	no fusion with ALK	na	na	na	na
26	CerC_12	Cervical cancer	F	49	unknown	no	1	not predicted	0	0	0	63837844	yes	yes	no fusion with ALK	na	na	na	na	0.0898562	0	0.0516533	0.263251	no fusion with ALK	na	na	na	na
27	HE_1	Hemangioendothelioma	F	56	unknown	no	1	not predicted	0	0	0	48859794	no	yes	na	na	na	na	na	na	na	na	na	no fusion with ALK	na	na	na	na
28	LpS_3	Liposarcoma	M	68	unknown	no	1	not predicted	0	0	0	41165871	yes	yes	no fusion with ALK	na	na	na	na	0.119658	0.0121875	0.0913106	0.521201	no fusion with ALK	na	na	na	na
29	LuC_100	Lung cancer (adenocarcinoma)	F	47	ALK- (method not specified)	no	1	not predicted	0	0	0	50980277	yes	yes	no fusion with ALK	na	na	na	na	1	0	0	0	no fusion with ALK	na	na	na	na
30	LuC_103	Lung cancer (adenocarcinoma)	M	73	ALK+ (IHC)	no	1	not predicted	0	0	0	199835656	yes	yes	no fusion with ALK	na	na	na	na	1	0	0	0	no fusion with ALK	na	na	na	na
31	LuC_104	Lung cancer (squamous cell carcinoma)	M	45	ALK+ (IHC)	no	0.00374748	predicted	0	0.124849	6.34452	52686971	yes	yes	EML4--ALK	3 + 1	ONLY_REF_SPLICE	chr2:42295516:+	chr2:29223528:-	0.00374748	0	1.62078	11.8975	EML4--ALK	52 + 26	ONLY_REF_SPLICE	chr2:42295516:+	chr2:29223528:-
32	LuC_54	Lung cancer (adenocarcinoma + squamous cell carcinoma)	F	74	ALK- (method not specified)	no	0.949475	not predicted	0.00253098	0	0	42962349	yes	yes	no fusion with ALK	na	na	na	na	0.663832	0.195675	0.123533	0.522968	no fusion with ALK	na	na	na	na
33	LuC_59	Lung cancer (large cell neuroendocrine carcinoma)	M	71	unknown	no	1	not predicted	0	0	0	26058820	no	yes	na	na	na	na	na	na	na	na	na	no fusion with ALK	na	na	na	na
34	LuC_62	Lung cancer (adenocarcinoma)	F	52	ALK- (method not specified)	no	0.00374748	predicted	0	0.0375683	1.65018	44130461	yes	yes	EML4--ALK	2 + 1	ONLY_REF_SPLICE	chr2:42264951:+	chr2:29223528:-	0.00557971	0.138213	2.02872	9.82332	EML4--ALK	9 + 4	ONLY_REF_SPLICE	chr2:42264951:+	chr2:29223528:-
34	LuC_62	Lung cancer (adenocarcinoma)	F	52	ALK- (method not specified)	no	0.00374748	predicted	0	0.0375683	1.65018	44130461	yes	yes	-	-	-	-	-	0.00557971	0.138213	2.02872	9.82332	EML4--ALK	3 + 3	ONLY_REF_SPLICE	chr2:42264731:+	chr2:29223528:-
35	LuC_68	Lung cancer (adenocarcinoma)	M	59	ALK- (IHC; barely visible signal)	no	0.00374748	predicted	0	0.00747155	0.349823	43510942	yes	yes	no fusion with ALK	na	na	na	na	0.00374748	0	0.0637727	2.21025	no fusion with ALK	na	na	na	na
36	LuC_81	Lung cancer (squamous cell carcinoma)	M	54	ALK- (IHC)	no	0.88493	not predicted	0.00251169	0	0	49516340	yes	yes	no fusion with ALK	na	na	na	na	0.262904	0.0921011	0.130529	0.749117	no fusion with ALK	na	na	na	na
37	LuC_87	Lung cancer (adenocarcinoma + squamous cell carcinoma)	F	50	ALK- (IHC)	no	0.211855	not predicted	0	0.00452293	0.213781	41476877	yes	no	no fusion with ALK	na	na	na	na	0.0126849	0	0.0447708	0.519435	no fusion with ALK	na	na	na	na
38	LuC_90	Lung cancer (adenocarcinoma)	F	67	ALK- (IHC)	no	0.980113	not predicted	0.00366404	0	0	71058067	yes	yes	no fusion with ALK	na	na	na	na	0.211855	0	0.0168863	0.0812721	no fusion with ALK	na	na	na	na
39	M_18	Melanoma	F	47	unknown	no	0.211855	not predicted	0	0.00240206	0.0883392	42918502	yes	yes	no fusion with ALK	na	na	na	na	0.362041	0.0280453	0.0773679	0.312721	no fusion with ALK	na	na	na	na
40	MT_1	Mesothelioma	M	46	unknown	no	1	not predicted	0	0	0	35242087	yes	yes	no fusion with ALK	na	na	na	na	0.211855	0	0.0255781	0.208481	no fusion with ALK	na	na	na	na
41	NS_20	Glioblastoma	M	58	unknown	no	0.845238	not predicted	0.0593632	0.0421544	2.14841	54449881	yes	yes	no fusion with ALK	na	na	na	na	0.972222	2.01167	1.28832	10.4682	no fusion with ALK	na	na	na	na
42	OC_25	Ovarian cancer	F	58	unknown	no	0.00557971	predicted	0.00116161	0.0134394	0.659011	46224579	yes	yes	no fusion with ALK	na	na	na	na	0.00793651	0.229636	1.00843	5.21378	no fusion with ALK	na	na	na	na
43	OC_49	Ovarian cancer	F	43	unknown	no	0.0898562	not predicted	0	0.00323382	0.128975	56909782	yes	yes	no fusion with ALK	na	na	na	na	0.362041	0.021271	0.0521238	0.418728	no fusion with ALK	na	na	na	na
44	OC_7	Ovarian cancer	F	30	unknown	no	0.579365	not predicted	0.012218	0.0130199	0.503534	44848244	yes	yes	no fusion with ALK	na	na	na	na	0.458281	0.106452	0.105052	0.568905	no fusion with ALK	na	na	na	na
45	PC_21	Pancreatic cancer	M	77	unknown	no	1	not predicted	0	0	0	21336295	yes	yes	no fusion with ALK	na	na	na	na	0.0172268	0.0434723	0.376361	1.69965	no fusion with ALK	na	na	na	na
46	PC_24	Pancreatic cancer	F	59	unknown	no	0.211855	not predicted	0	0.000654373	0.206714	368654042	yes	yes	no fusion with ALK	na	na	na	na	1	0	0	0	no fusion with ALK	na	na	na	na
47	PC_25	Pancreatic cancer	M	71	unknown	no	0.5	not predicted	0.00222957	0.0057678	0.113074	34675275	yes	yes	no fusion with ALK	na	na	na	na	0.73519	0.119834	0.0693866	0.245583	no fusion with ALK	na	na	na	na
48	SgC_2	Salivary gland cancer	M	33	unknown	no	1	not predicted	0	0	0	55558088	yes	yes	no fusion with ALK	na	na	na	na	0.0126849	0	0.17516	0.766784	no fusion with ALK	na	na	na	na
49	TC_102	Papillary thyroid cancer	F	35	unknown	no	0.88493	not predicted	0.00195589	0	0	42104998	yes	yes	no fusion with ALK	na	na	na	na	1	0	0	0	no fusion with ALK	na	na	na	na
50	TC_105	Papillary thyroid cancer	F	32	unknown	no	0.303618	not predicted	0.00272839	0.0035795	0.0865724	35739925	yes	yes	no fusion with ALK	na	na	na	na	0.997459	0.534523	0.0280226	0.180212	no fusion with ALK	na	na	na	na
